# Supplementary material for: Chorioallantoic membrane (CAM) assay to study treatment effects in diffuse intrinsic pontine glioma
Source: PLoS One. 2022 Feb 14;17(2):e0263822. doi: 10.1371/journal.pone.0263822 (PMC8843199; doi:10.1371/journal.pone.0263822)
Supplement: S1 Data — (XLSX) [file pone.0263822.s001.xlsx]

## Sheet: DIPGXIIIp  Volume
Vehicle	0.5μM alisertib	2.0μM alisertib	1nM bortezomib	10nM bortezomib	1μM MNS1-Leu	4μM MNS1-Leu	0.05μM panobinostat	0.1μM panobinostat	0.05μM ponatinib	0.1μM ponatinib	PBS Control	7μM bevacizumab	14μM bevacizumab
7.328	2.382	2.003	3.281	3.756	5.409	3.254	1.882	2.558	2.932	2.865	4.139	4.094	3.834
7.144	3.869	2.804	3.579	2.968	3.225	1.718	1.494	4.776	2.267	2.862	5.94	5.134	3.977
4.48	2.077	3.308	3.619	3.58	3.76	3.927	1.623	2.85	2.627	4.181	3.997	2.63	3.191
3.662	4.972	2.683	4.75	3.198	2.549	4.572	1.757	1.736	4.108	4.755	6.273	5.815	3.768
3.296	2.206	1.782	2.471	4.112		4.359	1.941	3.34	2	1.857	6.848	4.107	3.769
6.196	2.577	3.076	3.475	3.645		2.505	1.379	3.143	3.634	6.546	7.799	2.928	4.682
5.671	3.558	3.178	1.226	3.032		3.497	2.588	3.657	5.068	3.926	3.419	3.576
3.011	2.893	4.212	1.452	5.139			0.892	3.803	3.374	1.882	3.041	2.52
10.415	4.241	3.16	1.556	2.772			3.177	1.044	5.398	2.991	2.721	3.923
10.303	1.941	2.789	1.16	2.246			1.864	2.397	4.25		4.478	3.312
5.023		2.51	3.216	3.507			4.651	2.639	2.814		2.601	4.12
5.454			1.463	3.406				2.717			2.964
3.714			5.521	5.561							5.603
4.171			4.408	4.949							9.819
4.171			3.561	2.043							2.811
3.382			3.25	2.881							2.262
5.511				2.977							8.705
6.211				3.943
3.33				2.892
5.023				2.727
4.166				3.621
5.787				2.595
8.326				3.73
3.786				3.304
8.326
7.494
4.257
3.927
3.237
3.041
3.156
2.955
3.832
6.542
3.398
4.114
3.252
1.868

## Sheet: DIPGIV Volume
Vehicle	0.5μM alisertib	2.0μM alisertib	1nM bortezomib	10nM bortezomib	1.0μM MNS1-Leu	4.0μM MNS1-Leu	0.05μM anobinostat	0.1μM panobinostat	0.05μM ponatinib	0.1μM ponatinib	PBS Control	7μM bevacizumab	14μM bevacizumab
6.131	4.525	5.266	2.737	3.001	1.993	3.123	2.596	2.695	2.879	3.37	10.248	6.345	4.759
7.186	3.865	4.173	1.875	2.728	2.552	2.75	3.166	1.12	2.893	4.805	3.966	2.946	3.42
8.327	3.436	2.571	2.493	3.336	2.313	2.383	3.247	3.634	3.037	2.483	5.325	4.47	1.978
2.295	2.385	3.284	1.932	2.481	2.329	2.185	2.573	4.008	1.18	2.814	4.675	1.049
3.721	4.017	3.108	2.128	2.218	2.553	3.68	3.772	1.517	2.316	2.805	2.42
4.175	2.806	2.396	2.027	3.136	3.823	3.335	1.765	2.613	3.286	2.784	11.472
3.88	4.387	3.501	2.512	2.561	3.417	3.392	2.605	0.855	3.737	2.669	3.225
3.423	2.909	4.106	2.176	2.708	3.253		2.354				8.041
3.838	6.132	3.298	2.495	3.369	2.842		1.687				2.781
3.213	3.317	3.584		2.758	3.136		2.022				8.425
7.269	2.814				4.438						2.619
3.104					1.861						2.749
2.528					5.275
2.096
2.475
5.977
3.27
4.898
4.187

## Sheet: DIPGXIIIp Vasc
Vehicle	0.5μM Alisertib	2.0μM Alisertib	1nM bortezomib	10nM bortezomib	1.0μM MNS1-Leu	4.0μM MNS1-Leu	0.05μM Panobinostat	0.1μM Panobinostat	0.05μM Ponatinib	0.1μM Ponatinib	PBS Control	7.0μM bevacizumab	14.0μM bevacizumab
16.313	6.57	15.682	0.115	0	14.259	4.617	0.128	0.17	0.113	7.127	14.947	2.38	4.076
3.724	4.852	9.035	0	0.268	2.192	6.185	0.238	0	2.746	2.744	8.735	1.852	10.932
12.15	4.437	9.297	0.3	0.554	19.596	3.945	0.432	0.592	0	21.442	12.128	0.131	7.308
1.48	7.221	5.712	0.305	0.959	2.024	5.15	0.344	0.584	1.454	11.147	3.367	2.019	2.528
6.18	4.573	19.271	0.271	0.413	0.186	16.417	0.114	0	13.694	6.797	9.138		5.448
6.18	4.345	23.214	0.2	1.791		4.323	0.384	0	0.691	12.831	2.744		4.942
2.046	3.258	15.107	1.904	0.267		3.658	0	0	1.214	2.513	7.543
3.747	4.055	12.813	0.009	0.592		0.159	0.788	0.073	15.468	0.124	2.565
6.899	0.475	16.501	0	0.006			0.002	0	8.051	0.061	1.659
6.365	0	39.457	0.099	0.722			0.04	0.07	3.803		0.134
7.266		28.701	1.818	0.162				0.064	2.412		7.864
15.718			0	1.896				0			2.011
2.036			0.394	1.016							3.656
3.738			2.292	0.248							2.812
0.881			0.058	0.768							6.245
2.089			0.149	1.21							4.76
0.947				0.77							7.134
0.767				0.012
0.151				0
0.042				0.044
0.031				0.38
0.499				0.32
0.331				0
0
0.121
0.023
0.428

## Sheet: DIPGIV vasc
Vehicle	0.5μM Alisertib	2.0μM Alisertib	1nM bortezomib	10nM bortezomib	1.0μM MNS1-Leu	4.0μM MNS1-Leu	0.05μM Panobinostat	0.1μM Panobinostat	0.05μM Ponatinib	0.1μM Ponatinib	PBS Control	7.0μM bevacizumab	14.0μM bevacizumab
1.667	5.269	1.568	0.026	0	5.257	9.934	0	0	0.55	0.91	7.699	6.345	0.898
1.162	11.537	2.795	0.103	0.878	2.862	8.812	0	0.008	9.562	9.533	0.9	2.946	9.178
1.169	0.226	0.578	0.02	0.087	0.834	1.553	0.04	0.47	2.359	8.582	1.862	4.47	3.68
0.352	12.465	1.891	1.789	0.626	2.348		0	0	0.206	6.642	2.359	1.049
4.214	2.169	17.957	0.039	0.221	4.306		0.013	0	1.417	0	3.935
4.96	6.996	1.278			3.855		0	0.155	5.623	1.346	1.281
1.991	9.589	3.298			6.118		0.054	0.463	0.126	0.741	13.449
2.829	3.405	4.899			0.676		0				0.337
3.85	4.786	16.319					0				2.595
4.132	8.936	13.523					0.362				3.258
15.103	16.946										5.074
9.215											7.375
4.927
6.299
13.386

## Sheet: Radiation Data
DIPGXIIIp*	Volume		DIPGIV	Volume		DIPGXIIIp*	Vasc		DIPGIV	Vasc
Control	2GY		Control	2GY		Control	2GY		Control	2GY
4.139	2.439		10.248	3.949		14.947	0		7.699	4.761
5.94	3.882		3.966	3.103		8.735	5.25		0.9	2.407
3.997	4.859		5.325	1.588		12.128	8.958		1.862	1.206
6.273	2.851		4.675	1.458		3.367	3.986		2.359	2.053
6.848	4.094		2.42	5.183		9.138	2.207		3.935	9.084
7.799	3.714		11.472	5.567		2.744	2.715		1.281	3.419
3.419	4.584		3.225			7.543	2.062		13.449
3.041	2.721		8.041			2.565	5.681		0.337
2.721	3.368		2.781			1.659	0.795		2.595
4.478	1.425		8.425			0.134	1.382		3.258
2.601	7.16		2.619			7.864	2.484		5.074
2.964	3.562		2.749			2.011	3.026		7.375
5.603	2.275					3.656	1.587
9.819						2.812
2.811						6.245
2.262						4.76
8.705						7.134
